# Supplementary material for: Inokosterone from Gentiana rigescens Franch Extends the Longevity of Yeast and Mammalian Cells via Antioxidative Stress and Mitophagy Induction
Source: Antioxidants (Basel). 2022 Jan 23;11(2):214. doi: 10.3390/antiox11020214 (PMC8868264; doi:10.3390/antiox11020214)
Supplement: Supplementary file 1 [file antioxidants-11-00214-s001.zip]

Archive with 1 entries (1 files):
- antioxidants-1546641-supplementary.pdf
